# Supplementary material for: Comorbidity and Treatment in Older Psychiatric In-patients—A Retrospective Study in a Chinese Psychiatric Hospital
Source: Front Psychiatry. 2021 Oct 26;12:722329. doi: 10.3389/fpsyt.2021.722329 (PMC8575732; doi:10.3389/fpsyt.2021.722329)
Supplement: Supplementary file 1 [file Table_1.XLSX]

## Sheet: Supplementary Table 1
Supplemental Table 1. Relative occurrence of secondary psychiatric diagnoses and category of older patients based on ICD-10 in this study
Primary secondary and tertiary psychiatric diagnosis	Primary diagnosis based on ICD-10	Number of patients	Diagnostic category	Interpretation
F00.0	F00	47	F00-F09	Organic, including symptomatic, mental disorders
F00.0*A
F00.2
F00.7
F00.78
F00.9*A
F00.94A
F00.98A
F01	F01	136
F01.1
F01
F01.900
F02.3	F02	1
F03.x00	F03	4
F03.x01
F05.000
F05.10	F05	5
F05.101
F05.900
F06.000	F06	49
F06.200A
F06.202
F06.204
F06.205
F06.801
F06.9
F06.900A
F06.900B
F06.A
F06.B
f06A
F10.0	F10	33	F10-F19	Mental and behavioural disorders due to psychoactive substance use
F10.000
F10.1
F10.2
F10.500A
F10.900
F13.0	F13	1
F20	F20	1818	F20-F29	Schizophrenia, schizotypal and delusional disorders
F20.0
F20.000
F20.5
F20.6
F20.84
F20.900
F22.004	F22	3
F23	F23	13
F23.2
F23.900
F25	F25	1
F28.0	F28	134
F28.00
F28.06
F28.1
F28.30
F28.32
F28.x00D
F28.x00E
F28.x00F
F28.x00H
F28.x00J
F30	F30	143	F30-F39	Mood [affective] disorders
F30.80
F30.800
F30.900
F31	F31	151
F31.000
F31.1
F31.100
F31.2
F31.200
F31.6
F31.600
F31.800
F31.800A
F31.900
F32	F32	457
F32.100
F32.200
F32.300
F32.80
F32.800
F32.900
F32.901
F41	F41	50	F40-F48	Neurotic, stress-related and somatoform disorders
F41.0
F41.1
F41.101
F41.102
F41.200
F41.201
F41.80
F41.800
F41.900
F42	F42	5
F42.900
F43	F43	10
F43.0
F43.000
F43.3
F43.800C
F43.900
F44	F44	12
F44.56
F44.901
F44.903
F45.2	F45	3
F45.200
F45.28
F48	F48	3
F48.9
F51.000	F51	1	F50-F99	The other mental and behavioural disorders based on ICD-10
F60	F60	1
F70	F70	13
F70.2
F78.800A	F78	2
F78.900
F99.x00	F99	19
F99.x00C

## Sheet: Supplementary Table 2
	Supplemental Table 2. Characteristics and statistical results of the study population
	Characteristics	Frequencies n(%)	Gender			Age
			Men n (%)	Women n (%)	Statistical results	Age in years, median (range)	Statistical results
	Total patients	3115 (100.0)	–	–	–	56 (50-98)	–
	–Gender, n (%)
	–Male	1291 (41.4)	–	–	–	55 (50-98)	Z=-3.219, P=0.001a
	–Female	1824 (58.6)	–	–	–	56 (50-98)
	Diagnosis based on ICD-10, n (%)					`
	–Organic, including symptomatic, mental disorders (F00-F09)	242 (7.8)	98 (40.5)	144 (59.5)	χ2=0.097, P=0.755 b	76 (50-92)	H=556.484, P=5.085E-118 C
	– Mental and behavioural disorders due to psychoactive substance use (F10-F19)	34 (1.1)	34 (100.0)	0 (0.0)	χ2=0.48.571, P<0.0001 b	53 (50-66)
	–Schizophrenia, schizotypal and delusional disorders (F20-F29)	1969 (63.2)	820 (41.6)	1149 (58.4)	χ2=0.089, P=0.765 b	54 (50-98)
	–Mood [affective] disorders (F30-F39)	751(24.1)	288 (38.3)	463(61.7)	χ2=3.908, P=0.048 b	58 (50-98)
	– Neurotic, stress-related and somatoform disorders (F40-F48)	83 (2.7)	32 (38.6)	51 (61.4)	χ2=0.293, P=0.588 b	58 (50-81)
	– The other mental and behavioural disorders based on ICD-10 (F50-F99)	36 (1.2)	19 (52.8)	17 (47.2)	χ2=1.928, P=0.0.165 b	55 (50-91)
	Note: superscripts represented statistical results abalyzed by specific statistical methods, a Mann-Whitney U test, b Chi square test, CKruskal-Wallis test. F00-F99 represented the abbreviation code to refer to the diagnosis classification based on ICD-10. For example, F00-F10 represents organic, including symptomatic, mental disorders.

## Sheet: Supplementary Table3
Supplemental Table 3 The major prescribed drugs of older psychiatric in-patients comorbid somatic diseases related to different psychiatric diagnoses based on ICD-10
	F00-F09	F10-F19	F20-F29	F30-F39	F40-F48	F50-F99
Patients No.	n=242	n=34	n=1969	n=751	n=83	n=36
1. Psychotropic drugs	242 (100)	34 (100)	1969 (100)	751 (100)	83 (100)	36 (100)
1.1 antipsychotics	239 (98.8)	33 (97.1)	1969 (100)	737 (98.1)	81 (97.6)	36 (100)
1.2 antidepressants	92 (38.0)	8 (23.5)	609 (30.9)	545 (72.6)	70 (84.3)	15 (41.7)
1.3 mood stabilizer	98 (40.5)	14 (41.2)	71.5 (36.3)	430 (57.3)	29 (34.9)	15 (41.7)
1.4 anti anxiety drugs	137 (56.6)	15 (44.1)	831 (42.2)	474 (63.1)	63 (75.9)	13 (36.1)
1.5 sedative hypnotics	167 (69.0)	11 (32.4)	848 (43.1)	347 (46.2)	41 (49.4)	16 (44.4)
1.6 anti Alzheimer's drugs	198 (81.8)	9 (26.5)	472 (24.0)	155 (20.6)	12 (14.5)	11 (30.6)
2. Central nervous system drugs	188 (77.7)	31 (91.2)	1719 (87.3)	625 (83.2)	64 (77.1)	28 (78.8)
2.1 antiepileptics and anticonvulsants	74 (30.6)	29 (85.3)	1392 (70.7)	547 (72.8)	58 (69.9)	24 (66.7)
2.2 anti tremor paralytic drugs	51 (21.1)	5 (14.7)	1057 (53.7)	171 (22.8)	21 (25.3)	13 (36.1)
2.3 brain metabolism and circulation improvers	124 (51.2)	1 (2.9)	234 (11.9)	89 (11.9)	10 (12.0)	4 (11.1)
2.4 analgesics / antipyretics, analgesics, analgesics	46 (19.0)	4 (11.8)	257 (13.1)	69 (9.2)	7 (8.4)	7 (19.4)
2.5 nerve center agonists, vertigo drugs and other central drugs	71 (29.3)	8 (23.8)	548 (27.8)	131 (17.4)	10 (12.0)	8 (22.2)
3. Cardiovascular drugs	224 (92.6)	27 (79.4)	1445 (73.4)	490 (65.2)	55 (66.3)	16 (44.4)
3.1 antihypertensive drugs	155 (64.0)	17 (50.0)	926 (47.0)	346 (46.1)	44 (53.0)	10 (27.8)
3.2 lipid regulating drugs	64 (26.4)	34 (100.0)	162 (8.2)	49 (6.5)	6 (7.2)	2 (5.6)
3.3 hypoglycemic drugs	111 (45.9)	8 (23.5)	499 (25.3)	143 (19.0)	15 (18.1)	5 (13.9)
3.4 antiarrhythmic drugs	106 (43.8)	1 (2.9)	400 (20.3)	88 (11.7)	10 (12.0)	3 (8.3)
3.5 antithrombotic drugs	24 (9.9)	2 (5.9)	54 (2.7)	17 (2.3)	4 (4.8)	36 (100.0)
3.6 anti angina and coronary heart disease drugs	103 (42.6)	3 (8.8)	230 (11.7)	95 (12.6)	8 (9.6)	3 (8.3)
3.7 anti heart failure drugs, anti shock drugs, procoagulant drugs, improving circulation activation, etc	168 (69.4)	10 (29.4)	621 (31.5)	211 (28.1)	23 (27.7)	9 (25.0)
4. Digestive tract drugs	221 (91.3)	32 (94.1)	1652 (83.9)	602 (80.2)	64 (77.1)	31 (86.1)
5. Genitourinary drugs	142 (58.7)	5 (14.7)	242 (12.3)	101 (13.4)	9 (10.8)	7 (19.4)
6. Drugs related to bone and joint	20 (8.3)	5 (14.7)	340 (17.3)	82 (10.9)	5 (6.0)	7 (19.4)
7. Respiratory drugs	120 (49.6)	3 (8.8)	258 (13.1)	51 (6.8)	6 (7.2)	4 (11.1)
8. Hormone and endocrine system drugs	102 (42.1)	34 (100.0)	202 (10.3)	76 (10.1)	10 (12.0)	1 (2.8)
9. Vitamins, minerals and other nutrients	191 (78.9)	32 (94.1)	945 (48.0)	326 (43.4)	34 (41.0)	18 (50.0)
10. Anti tumor drugs	19 (7.9)	34 (100.0)	91 (4.6)	24 (3.2)	3 (3.6)	1 (2.8)
11. Anti infective Drugs	204 (84.3)	18 (52.9)	1199 (60.9)	372 (49.5)	43 (51.8)	21 (58.3)
Note: The data in this table were presented as the number and percentage of patients, patients number (%).

## Sheet: Supplementary Table 4
	Supplementary Table 4. Time trend of prescription drugs for psychiatric and somatic comorbidity drugs in older psychiatric patients in medical record system
		2005-2010	2011-2015
	1. Psychotropic drugs	119553 (44.7)	14736 (57.2)
	1.1 antipsychotics	79614 (29.8)	8015 (31.1)
	1.2 antidepressants	10838 (4.1)	2082 (8.2)
	1.3 mood stabilizer	8946 (3.0)	1167 (4.5)
	1.4 anti anxiety drugs	8233 (3.1)	1441 (5.6)
	1.5 sedative hypnotics	6269 (2.3)	880 (3.4)
	1.6 anti Alzheimer's drugs	5653 (2.1)	1151 (4.5)
	2. Central nervous system drugs	27558 (10.3)	2047 (7.9)
	2.1 antiepileptics and anticonvulsants	16863 (6.3)	1218 (4.7)
	2.2 anti tremor paralytic drug	6082 (2.3)	443 (1.7)
	2.3 brain metabolism and circulation improvers	1664 (0.6)	164 (0.6)
	2.4 analgesics / antipyretics, analgesics, analgesics	1000 (0.4)	58 (0.2)
	2.5 nerve center agonists, vertigo drugs and other central drugs	1949 (0.7)	164 (0.6)
	3. Cardiovascular drugs	32656 (12.2)	3720 (14.4)
	3.1 antihypertensive drugs	10249 (3.8)	1437 (5.6)
	3.2 lipid regulating drugs	1094 (0.4)	96 (0.4)
	3.3 hypoglycemic drugs	11235 (4.2)	1113 (4.3)
	3.4 antiarrhythmic drugs	1803 (0.7)	169 (0.7)
	3.5 antithrombotic drugs	360 (0.1)	23 (0.1)
	3.6 anti angina and coronary heart disease drugs	1841 (0.7)	239 (0.9)
	3.7 anti heart failure drugs, anti shock drugs, procoagulant drugs, improving circulation activation, etc	6074 (2.3)	643 (2.5)
	4. Digestive tract drugs	45374 (17.0)	2594 (10.1)
	5. Genitourinary drugs	3846 (1.4)	521 (2.0)
	6. Drugs related to bone and joint	6621 (2.5)	251 (1.0)
	7. Respiratory drugs	2870 (1.1)	168 (0.7)
	8. Hormone and endocrine system drugs	1461 (0.5)	35 (0.1)
	9. Vitamins, minerals and other nutrients	10590 (4.0)	654 (2.5)
	10. Anti tumor drugs	468 (0.2)	20 (0.1)
	11. Anti infective Drugs	16332 (6.1)	1024 (4.0)
	Total prescription records, n (%)	207329 (100.0)	25770 (100.0)
	Note: The data from the medical record system in this table were presented as the number and percentage of medical records, drug prescription number (%).

## Sheet: Supplementary Table 5
	Supplementary Table 5. Time trend of psychiatric diagnosis in older psychiatric patients in medical record system
		2005-2010	2011-2015
	F00-F09	42926 (13.8)	7409 (28.8)
	F10-F19	1430 (0.5)	196 (0.8)
	F20-F29	178524 (66.8)	10324 (40.1)
	F30-F39	36880 (16.1)	6177 (24.0)
	F40-F48	5488 (2.1)	1235 (4.8)
	F50-F99	2081 (0.9)	429 (1.7)
	Note: The data from the medical record system in this table were presented as the number and percentage of medical prescription records, record number (%).

## Sheet: Supplementary Table 6
	Supplementary Table 6. Mental disease diagnosis of older psychiatric patients of different ages
		50-59 years	60-69 years	70-79 years	80-89 years	90-99 years
	Psychotropic drugs	78722 (49.4)	31244 (47.9)	14336 (40.2)	9103 (31.0)	884 (26.1)
	Cardiovascular drugs	14279 (9.0)	8398 (12.9)	7058 (19.8)	6157 (20.9)	484 (14.30
	Digestive tract drugs	25920 (16.3)	10761 (16.5)	5289 (14.8)	5341 (18.2)	657 (19.4)
	Central nervous system drugs	20662 (13.0)	6280 (9.6)	1572 (4.4)	947 (3.2)	144 (4.2)
	Anti infective Drugs	7951 (5.0)	3472 (5.3)	2824 (7.90	2720 (9.30	389 (11.5)
	Vitamins, minerals and other nutrients	4592 (2.9)	2347 (3.6)	1988 (5.6)	2085 (7.1)	232 (6.8)
	Genitourinary drugs	708 (0.4)	678 (1.0)	1092 (3.1)	1579 (5.4)	310 (9.1)
	Drugs related to bone and joint	5015 (3.1)	1047 (1.6)	488 (1.4)	74 (0.30	17 (0.5)
	Respiratory drugs	807 (0.5)	540 (0.8)	626 (1.8)	917 (3.1)	231 (6.8)
	Hormone and endocrine system drugs	494 (0.3)	389 (0.6)	315 (0.9)	396 (1.30	35 (1.0)
	Anti tumor drugs	222 (0.1)	107 (0.2)	82 (0.2)	85 (0.30	7 (0.2)
	Total prescription records	159372 (100.0)	65263 (100.0)	35670 (100.0)	29404 (100.0)	3390 (100.0)
	Note: The data from the medical record system in this table were presented as the number and percentage of prescription records, record number (%).

## Sheet: Supplementary Table 7
	Supplementary Table 7. Mental disease diagnosis of older psychiatric patients of different ages in medical records
		50-59 years	60-69 years	70-79 years	80-89 years	90-99 years
	F00-F09	4428 (2.7)	5042 (7.7)	13189 (37.0)	18957 (64.5)	2673 (78.9)
	F10-F19	1371 (0.9)	255 (0.4)	/	/	/
	F20-F29	127737 (80.2)	42248 (64.7)	12395 (34.8)	6029 (20.5)	439 (12.9)
	F30-F39	21954 (13.7)	15005 (23.0)	7780 (21.8)	4184 (14.2)	180 (5.3)
	F40-F48	2344 (1.5)	1961 (3.0)	2184 (6.1)	234 (0.8)	/
	F50-F99	1538 (1.0)	752 (1.2)	122 (0.3)	/	980 (2.9)
	Total prescription records	159372 (100.0)	65263 (100.0)	35670 (100.0)	29404 (100.0)	3390 (100.0)
	Note: The data from the medical record system in this table were presented ad the number and percentage of prescription data records, record number (%).
